# Supplementary material for: Determinants of mortality, intensive care requirement and prolonged hospitalization in malaria – a tertiary care hospital based cohort study from South-Western India
Source: Malar J. 2014 Sep 19;13:370. doi: 10.1186/1475-2875-13-370 (PMC4177244; doi:10.1186/1475-2875-13-370)
Supplement: Supplementary file 1 — Additional file 1: Profile of patients with mortality outcome. The clinico-laboratory data of all patients with mortality outcome have been depicted. (XLSX 15 KB) [file 12936_2014_3401_MOESM1_ESM.xlsx]

## Sheet: Mortality profile
Additional file 1. Profile of patients with mortality outcome
Parameters	Patient 1	Patient 2	Patient 3	Patient 4	Patient 5	Patient 6	Patient 7	Patient 8	Patient 9	Patient 10	Patient 11
Infecting species	P. vivax	P. vivax	P. falciparum	P. falciparum	P. falciparum	P. falciparum	P. falciparum	P. falciparum	P. falciparum	Mixed infection	Mixed infection
Age	31	40	40	55	45	45	40	36	18	50	42
Gender	Male	Female	Female	Male	Male	Male	Male	Male	Male	Male	Male
Occupation	Business	Housewife	Housewife	Farmer	Fisherman	Farmer	Driver	Labourer	Student	Labourer	Driver
Co-morbidities	None	None	None	None	None	None	None	None	None	None	None
Past history of malaria	No	No	No	No	No	Yes	No	No	No	No	No
Duration of fever, days	9	10	15	8	4	6	5	7	6	2	10
Duration of hospital stay (in days)	2	2	3	9	3	5	2	3	1	2	7
Pulse rate (beats/min)	134	108	122	100	102	130	86	112	120	120	94
Respirtory rate (breaths/min)	54	36	54	24	22	22	18	22	54	NA	46
Systolic blood pressure (mmHg)	80	130	124	146	90	90	110	90	126	100	130
Diastolic blood pressure (mmHg)	50	80	76	90	60	60	70	70	70	60	90
Axillary temperature (0F)a	104	99	99	98.8	99	99	100	99	99	99	99
Parasite index (%)	Pv 4+	Pv 2+	Pf 4+	0.5	Pf 4+	Pf 4+	0.2	14	NA	Pf&Pv 3+	2.5
Hemoglobin (gm/dL)	14	8.8	3.9	6.9	10.5	5.3	8.6	6.7	10.3	12.7	5.4
Leucocyte count (/mm3)	8800	10100	12500	19300	11400	6300	13100	12400	3400	9800	16200
Platelet count (/mm3)	131000	75000	31000	21000	16000	10000	83000	11000	5000	14000	12000
Erythrocyte sedimentation rate (mm/1st hour)	ND	140	140	64	33	121	101	105	82	25	83
Random blood sugar (mg/dL)	61	151	113	122	40	62	184	37	66	398	74
Total bilirubin (mg/dL)	1.7	1.2	25.9	31.2	31	6.7	20.2	15.3	7.5	5.3	7.7
Direct bilirubin (mg/dL)	0.7	0.6	20.9	29.3	25.7	2.4	18.1	5.9	6.6	3.9	5.9
Aspartate aminotransferase (IU/L)	48	43	164	71	130	167	59	96	151	122	231
Alanine aminotransferase (IU/L)	66	27	26	56	74	42	43	34	69	25	82
Alkaline phosphatase (U/L)	30	112	176	79	180	99	159	93	264	237	313
Serum sodium (mmol/L)	133	137	132	136	136	154	133	133	140	131	138
Serum potassium (mmol/L)	4.1	3.3	5.3	7.4	5.5	5.1	5.3	4.1	3.9	6.7	6.3
Blood urea (mg/dL)	34	46	212	352	239	175	210	102	155	139	90
Serum creatinine (mg/dL)	1.9	1.1	4.4	8.8	5.2	2.9	5.6	1.4	7.3	4.2	5.4
PaO2/FiO2	111/0.6 = 185	80/0.21 = 380.95	103.9/0.35 = 296.9	80/0.21 = 380.95	80.6/0.5 = 161.2	68.7/0.21 = 327.1	ND	84/0.21 = 400	51.3/1.0 = 51.3	ND	56.6/0.6 = 94.3
PT-INR	ND	ND	0.86	1.24	ND	1.24	0.99	0.97	1.19		2.08
Urine protein by dipstick test	ND	Nil	NA	2+ (100mg/dL)	NA	1+ (30mg/dL)	3+ 300mg%	3+ (300mg/dL)	2+ (100mg/dL)	Trace 20mg%	1+ (30mg/dL)
Urine red blood cells (/hpf)	ND	Nil	NA	Numerous	NA	8 to 10	45 - 50	0 to 2	0 to 2	18 - 20	0 to 2
Severity determinants
Cerebral malaria	No	No	No	Yes	Yes	Yes	No	Yes	No	Yes	No
Spontaneous bleeding	No	No	No	Yes	Yes	Yes	No	No	Yes	No	Yes
Pulmonary edema/ARDS	Yes	Yes	No	No	Yes	Yes	No	Yes	No	No	Yes
Liver dysfunction	No	No	Yes	No	Yes	Yes	No	No	Yes	Yes	Yes
Severe anaemia	No	No	Yes	Yes	No	Yes	No	Yes	No	No	No
Hemoglobinuria	No	No	No	Yes	No	Yes	No	No	No	No	No
Acute kidney injury	No	No	Yes	Yes	Yes	No	Yes	No	Yes	Yes	Yes
Respiratory distress	No	Yes	Yes	No	No	No	No	No	Yes	No	Yes
Metabolic acidosis	No	No	Yes	Yes	Yes	No	No	No	No	No	No
Hyperparasitaemia	No	No	No	No	No	No	No	Yes	No	No	No
Supportive requirements
Inotropes	Yes	Yes	Yes	Yes	Yes	Yes	No	Yes	No	Yes	No
Blood and blood products	None	None	Whole blood	Platelets, Packed red cells	Platelets	Platelets, Packed red blood cells	None	Platelets	Packed red cells	None	Platelets, Packed red cells and FFPs
Mechanical ventilation	Yes	Yes	Yes	Yes	Yes	Yes	No	No	Yes	Yes	Yes
Dialysis	No	No	No	Yes	Yes	No	Yes	No	No	No	Yes
Hospitalization > 7days	No	No	No	Yes	No	No	No	No	No	No	No
Duration of ICU stay, days	1	2	3	6	2	5	1	0	1	2	7
Reason of mortality	RD, ARDS	RD, ARDS	Liver dysfunction, severe anaemia, acute kidney injury, respiratory distress, and metabolic acidosis	Cerebral malaria (uremic encephalopathy), Severe anemia, Aspiration pneumonia, acute kidney injury and metabolic acidosis, spontaeous bleeding, hemoglobinuria	Cerebral malaria, ARDS, liver dysfunction, acute kidney injury and metabolic acidosis, Spontaneous bleeding, Hypoglycaemia	Cerebral malaria, ARDS, liver dysfunction and severe anaemia, spontaneous bleeding, Hemoglobinuria	Acute kidney injury, Jaundice	Cerebral malaria, ARDS and severe anaemia, Hyperparasitaemia, Hypoglycemia	Liver dysfunction, acute kidney injury and respiratory distress, ARDS, Spontaneous bleeding	Liver dysfunction and acute kidney injury	Repiratory distress, ARDS, liver dysfunction and acute kidney injury, Severe anaemia, Spontaneous bleeding
Treatment	Artesunate, Doxycycline, Noradrenaline, Methylprednisolone, Ceftriaxone, Dopamine, Hydrocortisone/Naphazoline	IV Quinine, Doxycycline, Piperacillin - Tazobactum, Benzodizepine, Adrenaline, Atropine	IV Quinine, Doxycycline, Piperacillin, Tazobactum, Salbutamol, Adrenaline, Atropine	Artesunate, Doxycycline, Piperacillin - Tazobactum, Rifaximin, IV Vit. K, Dopamine, Noradrenaline, Adrenaline, Atropine	Chloroquine, IV Artesunate, Doxycycline, Dopamine, Noradrenaline, Clindamycin, Cefpirome, Clonazepam	Artesunate, Doxycycline, Clindamycin, Dopamine, Ceftriaxone + Sulbactum, Piperacillin - Tazobactum, Benzodiazepine, Propofol, Noradrenalin, Vasopressin, Atropine, Adrenaline, Hydrocortisone/Naphazoline	Artesunate, Doxycycline	IV Quinine, Doxycycline, metrogyl, piperacillin - tazobactum, benzodizepine, Dopamine, Mannitol, adrenaline, atropine	Piperacillin - tazobactum, ciprofloxacin, Artemether - Lumefantrin, Benzodizepine, Methylprednisolone, Levolin, Atropine	Artesunate, Doxycycline	Artesunate, Doxycycline, Piperacillin - Tazobactum, Ceftriaxone, Clindamycin, Benzodizepine, Inj. Bicarbonate, levosalbutamol
